# Supplementary material for: Far-travelled 3700 km lateral magma propagation just below the surface of Venus
Source: Nat Commun. 2024 Feb 26;15:1759. doi: 10.1038/s41467-024-45603-6 (PMC10897134; doi:10.1038/s41467-024-45603-6)
Supplement: Supplementary file 3 — Supplementary Data 1 [file 41467_2024_45603_MOESM3_ESM.zip]

Archive with 25 entries (25 files):
- Great Dyke of Atla Regio/GREAT_DYKE_Atla_Regio.CPG
- Great Dyke of Atla Regio/GREAT_DYKE_Atla_Regio.dbf
- Great Dyke of Atla Regio/GREAT_DYKE_Atla_Regio.prj
- Great Dyke of Atla Regio/GREAT_DYKE_Atla_Regio.sbn
- Great Dyke of Atla Regio/GREAT_DYKE_Atla_Regio.sbx
- Great Dyke of Atla Regio/GREAT_DYKE_Atla_Regio.shp
- Great Dyke of Atla Regio/GREAT_DYKE_Atla_Regio.shp.DESKTOP-SKQ1K0L.5340.2984.sr.lock
- Great Dyke of Atla Regio/GREAT_DYKE_Atla_Regio.shp.QUEENHAFIDA.1244.10724.sr.lock
- Great Dyke of Atla Regio/GREAT_DYKE_Atla_Regio.shp.QUEENHAFIDA.14108.28168.sr.lock
- Great Dyke of Atla Regio/GREAT_DYKE_Atla_Regio.shp.QUEENHAFIDA.15520.28168.sr.lock
- Great Dyke of Atla Regio/GREAT_DYKE_Atla_Regio.shp.QUEENHAFIDA.23996.28168.sr.lock
- Great Dyke of Atla Regio/GREAT_DYKE_Atla_Regio.shp.QUEENHAFIDA.24068.10724.sr.lock
- Great Dyke of Atla Regio/GREAT_DYKE_Atla_Regio.shp.QUEENHAFIDA.3364.10724.sr.lock
- Great Dyke of Atla Regio/GREAT_DYKE_Atla_Regio.shp.QUEENHAFIDA.5028.28168.sr.lock
- Great Dyke of Atla Regio/GREAT_DYKE_Atla_Regio.shp.QUEENHAFIDA.8716.10724.sr.lock
- Great Dyke of Atla Regio/GREAT_DYKE_Atla_Regio.shp.xml
- Great Dyke of Atla Regio/GREAT_DYKE_Atla_Regio.shx
- Ozza Mons Generalized Grabens/Ozza_Mons_Generalized_Radiating_Grabens.CPG
- Ozza Mons Generalized Grabens/Ozza_Mons_Generalized_Radiating_Grabens.dbf
- Ozza Mons Generalized Grabens/Ozza_Mons_Generalized_Radiating_Grabens.prj
- Ozza Mons Generalized Grabens/Ozza_Mons_Generalized_Radiating_Grabens.sbn
- Ozza Mons Generalized Grabens/Ozza_Mons_Generalized_Radiating_Grabens.sbx
- Ozza Mons Generalized Grabens/Ozza_Mons_Generalized_Radiating_Grabens.shp
- Ozza Mons Generalized Grabens/Ozza_Mons_Generalized_Radiating_Grabens.shp.xml
- Ozza Mons Generalized Grabens/Ozza_Mons_Generalized_Radiating_Grabens.shx
