# Supplementary material for: Far-travelled 3700 km lateral magma propagation just below the surface of Venus
Source: Nat Commun. 2024 Feb 26;15:1759. doi: 10.1038/s41467-024-45603-6 (PMC10897134; doi:10.1038/s41467-024-45603-6)
Supplement: Supplementary file 3 — Supplementary Data 1 [file 41467_2024_45603_MOESM3_ESM.zip › Great Dyke of Atla Regio/GREAT_DYKE_Atla_Regio.prj]

PROJCS["Equirectangular_VENUS",GEOGCS["GCS_VENUS",DATUM["D_VENUS",SPHEROID["VENUS_localRadius",6051800.0,0.0]],PRIMEM["Reference_Meridian",0.0],UNIT["Degree",0.0174532925199433]],PROJECTION["Plate_Carree"],PARAMETER["false_easting",0.0],PARAMETER["false_northing",0.0],PARAMETER["central_meridian",0.0],UNIT["Meter",1.0]]
