# Supplementary material for: Far-travelled 3700 km lateral magma propagation just below the surface of Venus
Source: Nat Commun. 2024 Feb 26;15:1759. doi: 10.1038/s41467-024-45603-6 (PMC10897134; doi:10.1038/s41467-024-45603-6)
Supplement: Supplementary file 3 — Supplementary Data 1 [file 41467_2024_45603_MOESM3_ESM.zip › Great Dyke of Atla Regio/GREAT_DYKE_Atla_Regio.shp.xml]

<?xml version="1.0" encoding="UTF-8"?>
<metadata xml:lang="en"><Esri><CreaDate>20221202</CreaDate><CreaTime>16544700</CreaTime><ArcGISFormat>1.0</ArcGISFormat><SyncOnce>TRUE</SyncOnce><DataProperties><itemProps><itemLocation><linkage Sync="TRUE">file://\\DESKTOP-SKQ1K0L\C$\HAFIDA\HAFIDA_VENUS_MAPPING_AREA\STARTING-KIT\Shapefiles\DraftBoundariesCopy</linkage><protocol Sync="TRUE">Local Area Network</protocol></itemLocation></itemProps><copyHistory><copy source="C:\HAFIDA\HAFIDA_VENUS_MAPPING_AREA\STARTING-KIT\Shapefiles\DraftBoundaries" dest="\\DESKTOP-SKQ1K0L\C$\HAFIDA\HAFIDA_VENUS_MAPPING_AREA\STARTING-KIT\Shapefiles\DraftBoundariesCopy" date="20221202" time="16544700"></copy></copyHistory><lineage><Process ToolSource="c:\program files (x86)\arcgis\desktop10.8\ArcToolbox\Toolboxes\Data Management Tools.tbx\CalculateField" Date="20220830" Time="124034">CalculateField DraftBoundaries type "Maat Flows" VB #</Process><Process ToolSource="c:\program files (x86)\arcgis\desktop10.8\ArcToolbox\Toolboxes\Data Management Tools.tbx\CalculateField" Date="20220830" Time="124149">CalculateField DraftBoundaries type "Ozza Flows" VB #</Process></lineage></DataProperties></Esri></metadata>
