# Supplementary material for: Far-travelled 3700 km lateral magma propagation just below the surface of Venus
Source: Nat Commun. 2024 Feb 26;15:1759. doi: 10.1038/s41467-024-45603-6 (PMC10897134; doi:10.1038/s41467-024-45603-6)
Supplement: Supplementary file 3 — Supplementary Data 1 [file 41467_2024_45603_MOESM3_ESM.zip › Ozza Mons Generalized Grabens/Ozza_Mons_Generalized_Radiating_Grabens.shp.xml]

<?xml version="1.0" encoding="UTF-8"?>
<metadata xml:lang="en"><Esri><CreaDate>20220816</CreaDate><CreaTime>14070600</CreaTime><ArcGISFormat>1.0</ArcGISFormat><SyncOnce>TRUE</SyncOnce><DataProperties><itemProps><itemLocation><linkage Sync="TRUE">file://\\DESKTOP-SKQ1K0L\C$\HAFIDA\HAFIDA_VENUS_MAPPING_AREA\STARTING-KIT\Shapefiles\Hafidapolyline1Copy</linkage><protocol Sync="TRUE">Local Area Network</protocol></itemLocation></itemProps><copyHistory><copy source="C:\HAFIDA\HAFIDA_VENUS_MAPPING_AREA\STARTING-KIT\Shapefiles\Hafidapolyline1" dest="\\DESKTOP-SKQ1K0L\C$\HAFIDA\HAFIDA_VENUS_MAPPING_AREA\STARTING-KIT\Shapefiles\Hafidapolyline1Copy" date="20210706" time="13334600"></copy></copyHistory><lineage><Process ToolSource="c:\program files (x86)\arcgis\desktop10.7\ArcToolbox\Toolboxes\Data Management Tools.tbx\CalculateField" Date="20201210" Time="175328">CalculateField Hafidapolyline1 Type "WNW trend" VB #</Process><Process ToolSource="c:\program files (x86)\arcgis\desktop10.7\ArcToolbox\Toolboxes\Data Management Tools.tbx\CalculateField" Date="20201210" Time="175558">CalculateField Hafidapolyline1 Type "WNW trend" VB #</Process><Process ToolSource="c:\program files (x86)\arcgis\desktop10.7\ArcToolbox\Toolboxes\Data Management Tools.tbx\CalculateField" Date="20201210" Time="180006">CalculateField Hafidapolyline1 Type "NE trend" VB #</Process><Process ToolSource="c:\program files (x86)\arcgis\desktop10.7\ArcToolbox\Toolboxes\Data Management Tools.tbx\CalculateField" Date="20201210" Time="180328">CalculateField Hafidapolyline1 Type "NE trend" VB #</Process><Process ToolSource="c:\program files (x86)\arcgis\desktop10.7\ArcToolbox\Toolboxes\Data Management Tools.tbx\CalculateField" Date="20201210" Time="180545">CalculateField Hafidapolyline1 Type "NE trend" VB #</Process><Process ToolSource="c:\program files (x86)\arcgis\desktop10.7\ArcToolbox\Toolboxes\Data Management Tools.tbx\CalculateField" Date="20201210" Time="181042">CalculateField Hafidapolyline1 Type "WSW trend" VB #</Process><Process ToolSource="c:\program files (x86)\arcgis\desktop10.7\ArcToolbox\Toolboxes\Data Management Tools.tbx\CalculateField" Date="20201210" Time="181237">CalculateField Hafidapolyline1 Type "WSW trend" VB #</Process><Process ToolSource="c:\program files (x86)\arcgis\desktop10.7\ArcToolbox\Toolboxes\Data Management Tools.tbx\CalculateField" Date="20201210" Time="181357">CalculateField Hafidapolyline1 Type "WSW trend" VB #</Process><Process ToolSource="c:\program files (x86)\arcgis\desktop10.7\ArcToolbox\Toolboxes\Data Management Tools.tbx\CalculateField" Date="20201210" Time="181503">CalculateField Hafidapolyline1 Type "NE trend" VB #</Process><Process ToolSource="c:\program files (x86)\arcgis\desktop10.7\ArcToolbox\Toolboxes\Data Management Tools.tbx\CalculateField" Date="20201210" Time="181802">CalculateField Hafidapolyline1 Type "NNE trend" VB #</Process><Process ToolSource="c:\program files (x86)\arcgis\desktop10.7\ArcToolbox\Toolboxes\Data Management Tools.tbx\CalculateField" Date="20201210" Time="182028">CalculateField Hafidapolyline1 Type "NNW trend" VB #</Process><Process ToolSource="c:\program files (x86)\arcgis\desktop10.7\ArcToolbox\Toolboxes\Data Management Tools.tbx\CalculateField" Date="20201210" Time="182330">CalculateField Hafidapolyline1 Type "W trend" VB #</Process><Process ToolSource="c:\program files (x86)\arcgis\desktop10.7\ArcToolbox\Toolboxes\Data Management Tools.tbx\CalculateField" Date="20201210" Time="182601">CalculateField Hafidapolyline1 Type "N trend on N flank" VB #</Process><Process ToolSource="c:\program files (x86)\arcgis\desktop10.7\ArcToolbox\Toolboxes\Data Management Tools.tbx\CalculateField" Date="20201210" Time="182729">CalculateField Hafidapolyline1 Type "N trend n N flank" VB #</Process><Process ToolSource="c:\program files (x86)\arcgis\desktop10.7\ArcToolbox\Toolboxes\Data Management Tools.tbx\CalculateField" Date="20201210" Time="182959">CalculateField Hafidapolyline1 Type "NW trend on N flank" VB #</Process><Process ToolSource="c:\program files (x86)\arcgis\desktop10.7\ArcToolbox\Toolboxes\Data Management Tools.tbx\CalculateField" Date="20201210" Time="183447">CalculateField Hafidapolyline1 Type "W trend" VB #</Process><Process ToolSource="c:\program files (x86)\arcgis\desktop10.7\ArcToolbox\Toolboxes\Data Management Tools.tbx\CalculateField" Date="20201210" Time="183640">CalculateField Hafidapolyline1 Type "NE trend" VB #</Process><Process ToolSource="c:\program files (x86)\arcgis\desktop10.7\ArcToolbox\Toolboxes\Data Management Tools.tbx\CalculateField" Date="20201210" Time="184016">CalculateField Hafidapolyline1 Type "W trend on NW flank" VB #</Process><Process ToolSource="c:\program files (x86)\arcgis\desktop10.7\ArcToolbox\Toolboxes\Data Management Tools.tbx\CalculateField" Date="20201210" Time="184218">CalculateField Hafidapolyline1 Type "WNW trend on N flank" VB #</Process><Process ToolSource="c:\program files (x86)\arcgis\desktop10.7\ArcToolbox\Toolboxes\Data Management Tools.tbx\CalculateField" Date="20201210" Time="184313">CalculateField Hafidapolyline1 Type "W trend" VB #</Process><Process ToolSource="c:\program files (x86)\arcgis\desktop10.7\ArcToolbox\Toolboxes\Data Management Tools.tbx\CalculateField" Date="20201210" Time="184743">CalculateField Hafidapolyline1 Type "W trend" VB #</Process><Process ToolSource="c:\program files (x86)\arcgis\desktop10.7\ArcToolbox\Toolboxes\Data Management Tools.tbx\CalculateField" Date="20201210" Time="185006">CalculateField Hafidapolyline1 Type "NNW trend on N flank" VB #</Process><Process ToolSource="c:\program files (x86)\arcgis\desktop10.7\ArcToolbox\Toolboxes\Data Management Tools.tbx\CalculateField" Date="20201210" Time="185223">CalculateField Hafidapolyline1 Type "N trend on N flank" VB #</Process><Process ToolSource="c:\program files (x86)\arcgis\desktop10.7\ArcToolbox\Toolboxes\Data Management Tools.tbx\CalculateField" Date="20210603" Time="140006">CalculateField Hafidapolyline1 Type "WSW trend" VB #</Process><Process ToolSource="c:\program files (x86)\arcgis\desktop10.7\ArcToolbox\Toolboxes\Data Management Tools.tbx\CalculateField" Date="20210603" Time="140122">CalculateField Hafidapolyline1 Type "WSW trend" VB #</Process><Process ToolSource="c:\program files (x86)\arcgis\desktop10.7\ArcToolbox\Toolboxes\Data Management Tools.tbx\CalculateField" Date="20210628" Time="185110">CalculateField Hafidapolyline1 Type "WNW trend" VB #</Process><Process ToolSource="c:\program files (x86)\arcgis\desktop10.7\ArcToolbox\Toolboxes\Data Management Tools.tbx\CalculateField" Date="20210706" Time="133120">CalculateField Hafidapolyline1 Type "1" VB #</Process><Process ToolSource="c:\program files (x86)\arcgis\desktop10.7\ArcToolbox\Toolboxes\Data Management Tools.tbx\CalculateField" Date="20210706" Time="141401">CalculateField GeneralizedSwarms Comments "C Sapas" VB #</Process><Process ToolSource="c:\program files (x86)\arcgis\desktop10.7\ArcToolbox\Toolboxes\Data Management Tools.tbx\CalculateField" Date="20210706" Time="142941">CalculateField GeneralizedSwarms Type "10" VB #</Process><Process ToolSource="c:\program files (x86)\arcgis\desktop10.7\ArcToolbox\Toolboxes\Data Management Tools.tbx\CalculateField" Date="20210706" Time="144016">CalculateField GeneralizedSwarms Type "10" VB #</Process><Process ToolSource="c:\program files (x86)\arcgis\desktop10.7\ArcToolbox\Toolboxes\Data Management Tools.tbx\CalculateField" Date="20210706" Time="144318">CalculateField GeneralizedSwarms Type "11" VB #</Process><Process ToolSource="c:\program files (x86)\arcgis\desktop10.7\ArcToolbox\Toolboxes\Data Management Tools.tbx\CalculateField" Date="20210706" Time="144817">CalculateField GeneralizedSwarms Type "2" VB #</Process><Process ToolSource="c:\program files (x86)\arcgis\desktop10.7\ArcToolbox\Toolboxes\Data Management Tools.tbx\CalculateField" Date="20210706" Time="144831">CalculateField GeneralizedSwarms Comments "R Maat" VB #</Process><Process ToolSource="c:\program files (x86)\arcgis\desktop10.7\ArcToolbox\Toolboxes\Data Management Tools.tbx\CalculateField" Date="20210706" Time="145453">CalculateField GeneralizedSwarms Type "12" VB #</Process><Process ToolSource="c:\program files (x86)\arcgis\desktop10.7\ArcToolbox\Toolboxes\Data Management Tools.tbx\CalculateField" Date="20210706" Time="145504">CalculateField GeneralizedSwarms Comments "R Ozza" VB #</Process><Process ToolSource="c:\program files (x86)\arcgis\desktop10.7\ArcToolbox\Toolboxes\Data Management Tools.tbx\CalculateField" Date="20210706" Time="145824">CalculateField GeneralizedSwarms Type "12" VB #</Process><Process ToolSource="c:\program files (x86)\arcgis\desktop10.7\ArcToolbox\Toolboxes\Data Management Tools.tbx\CalculateField" Date="20210706" Time="151416">CalculateField GeneralizedSwarms Type "15" VB #</Process><Process ToolSource="c:\program files (x86)\arcgis\desktop10.7\ArcToolbox\Toolboxes\Data Management Tools.tbx\CalculateField" Date="20210706" Time="151439">CalculateField GeneralizedSwarms Comments "R unnamed centre 2" VB #</Process><Process ToolSource="c:\program files (x86)\arcgis\desktop10.7\ArcToolbox\Toolboxes\Data Management Tools.tbx\CalculateField" Date="20210706" Time="154146">CalculateField GeneralizedSwarms Type "15" VB #</Process><Process ToolSource="c:\program files (x86)\arcgis\desktop10.7\ArcToolbox\Toolboxes\Data Management Tools.tbx\CalculateField" Date="20210706" Time="154201">CalculateField GeneralizedSwarms Comments "R unnamed centre 2" VB #</Process><Process ToolSource="c:\program files (x86)\arcgis\desktop10.7\ArcToolbox\Toolboxes\Data Management Tools.tbx\CalculateField" Date="20210706" Time="154724">CalculateField GeneralizedSwarms Comments "R Zemina corona?" VB #</Process><Process ToolSource="c:\program files (x86)\arcgis\desktop10.7\ArcToolbox\Toolboxes\Data Management Tools.tbx\CalculateField" Date="20210706" Time="154840">CalculateField GeneralizedSwarms Comments "C Zemina corona cluster" VB #</Process><Process ToolSource="c:\program files (x86)\arcgis\desktop10.7\ArcToolbox\Toolboxes\Data Management Tools.tbx\CalculateField" Date="20210706" Time="155412">CalculateField GeneralizedSwarms Comments "R Zemina corona cluster" VB #</Process><Process ToolSource="c:\program files (x86)\arcgis\desktop10.7\ArcToolbox\Toolboxes\Data Management Tools.tbx\CalculateField" Date="20210706" Time="212537">CalculateField GeneralizedSwarms Type "17" VB #</Process><Process ToolSource="c:\program files (x86)\arcgis\desktop10.7\ArcToolbox\Toolboxes\Data Management Tools.tbx\CalculateField" Date="20210706" Time="213754">CalculateField GeneralizedSwarms Type "1" VB #</Process><Process ToolSource="c:\program files (x86)\arcgis\desktop10.7\ArcToolbox\Toolboxes\Data Management Tools.tbx\CalculateField" Date="20210706" Time="214718">CalculateField GeneralizedSwarms Type "1" VB #</Process><Process ToolSource="c:\program files (x86)\arcgis\desktop10.7\ArcToolbox\Toolboxes\Data Management Tools.tbx\CalculateField" Date="20210829" Time="224537">CalculateField GeneralizedSwarms Type "21" VB #</Process><Process ToolSource="c:\program files (x86)\arcgis\desktop10.7\ArcToolbox\Toolboxes\Data Management Tools.tbx\CalculateField" Date="20210829" Time="224635">CalculateField GeneralizedSwarms Comments "R unnamed centre 4" VB #</Process><Process ToolSource="c:\program files (x86)\arcgis\desktop10.7\ArcToolbox\Toolboxes\Data Management Tools.tbx\CalculateField" Date="20210829" Time="224715">CalculateField GeneralizedSwarms Type "22" VB #</Process><Process ToolSource="c:\program files (x86)\arcgis\desktop10.7\ArcToolbox\Toolboxes\Data Management Tools.tbx\CalculateField" Date="20210829" Time="230153">CalculateField GeneralizedSwarms Type "12" VB #</Process><Process ToolSource="c:\program files (x86)\arcgis\desktop10.7\ArcToolbox\Toolboxes\Data Management Tools.tbx\CalculateField" Date="20210829" Time="230207">CalculateField GeneralizedSwarms Comments "R Ozza" VB #</Process><Process ToolSource="c:\program files (x86)\arcgis\desktop10.7\ArcToolbox\Toolboxes\Data Management Tools.tbx\CalculateField" Date="20210829" Time="233820">CalculateField GeneralizedSwarms Type "2" VB #</Process><Process ToolSource="c:\program files (x86)\arcgis\desktop10.7\ArcToolbox\Toolboxes\Data Management Tools.tbx\CalculateField" Date="20210829" Time="233838">CalculateField GeneralizedSwarms Comments "R Maat" VB #</Process><Process ToolSource="c:\program files (x86)\arcgis\desktop10.7\ArcToolbox\Toolboxes\Data Management Tools.tbx\CalculateField" Date="20210829" Time="234418">CalculateField GeneralizedSwarms Type "12" VB #</Process><Process ToolSource="c:\program files (x86)\arcgis\desktop10.7\ArcToolbox\Toolboxes\Data Management Tools.tbx\CalculateField" Date="20210829" Time="234435">CalculateField GeneralizedSwarms Comments "R Ozza" VB #</Process><Process ToolSource="c:\program files (x86)\arcgis\desktop10.7\ArcToolbox\Toolboxes\Data Management Tools.tbx\CalculateField" Date="20210829" Time="235335">CalculateField GeneralizedSwarms Type "2" VB #</Process><Process ToolSource="c:\program files (x86)\arcgis\desktop10.7\ArcToolbox\Toolboxes\Data Management Tools.tbx\CalculateField" Date="20210829" Time="235351">CalculateField GeneralizedSwarms Comments "R Maat" VB #</Process><Process ToolSource="c:\program files (x86)\arcgis\desktop10.7\ArcToolbox\Toolboxes\Data Management Tools.tbx\CalculateField" Date="20210830" Time="000256">CalculateField GeneralizedSwarms Type "9" VB #</Process><Process ToolSource="c:\program files (x86)\arcgis\desktop10.7\ArcToolbox\Toolboxes\Data Management Tools.tbx\CalculateField" Date="20210830" Time="000312">CalculateField GeneralizedSwarms Comments "R Ongwuti" VB #</Process><Process ToolSource="c:\program files (x86)\arcgis\desktop10.7\ArcToolbox\Toolboxes\Data Management Tools.tbx\CalculateField" Date="20210830" Time="002702">CalculateField GeneralizedSwarms Type "24" VB #</Process><Process ToolSource="c:\program files (x86)\arcgis\desktop10.7\ArcToolbox\Toolboxes\Data Management Tools.tbx\CalculateField" Date="20210830" Time="002724">CalculateField GeneralizedSwarms Comments "C- unnamed centre 5" VB #</Process><Process ToolSource="c:\program files (x86)\arcgis\desktop10.7\ArcToolbox\Toolboxes\Data Management Tools.tbx\CalculateField" Date="20211123" Time="064410">CalculateField GeneralizedSwarms Type 29 VB #</Process><Process ToolSource="c:\program files (x86)\arcgis\desktop10.7\ArcToolbox\Toolboxes\Data Management Tools.tbx\CalculateField" Date="20211123" Time="205054">CalculateField GeneralizedSwarms Type 31 VB #</Process><Process ToolSource="c:\program files (x86)\arcgis\desktop10.7\ArcToolbox\Toolboxes\Data Management Tools.tbx\CalculateField" Date="20211123" Time="205418">CalculateField GeneralizedSwarms Type 31 VB #</Process><Process ToolSource="c:\program files (x86)\arcgis\desktop10.7\ArcToolbox\Toolboxes\Data Management Tools.tbx\CalculateField" Date="20211123" Time="210028">CalculateField GeneralizedSwarms Type 31 VB #</Process><Process ToolSource="c:\program files (x86)\arcgis\desktop10.7\ArcToolbox\Toolboxes\Data Management Tools.tbx\CalculateField" Date="20211123" Time="210301">CalculateField GeneralizedSwarms Type 31 VB #</Process><Process ToolSource="c:\program files (x86)\arcgis\desktop10.7\ArcToolbox\Toolboxes\Data Management Tools.tbx\CalculateField" Date="20211123" Time="210616">CalculateField GeneralizedSwarms Type 31 VB #</Process><Process ToolSource="c:\program files (x86)\arcgis\desktop10.7\ArcToolbox\Toolboxes\Data Management Tools.tbx\CalculateField" Date="20211123" Time="211139">CalculateField GeneralizedSwarms Type 31 VB #</Process><Process ToolSource="c:\program files (x86)\arcgis\desktop10.7\ArcToolbox\Toolboxes\Data Management Tools.tbx\CalculateField" Date="20211123" Time="211245">CalculateField GeneralizedSwarms Type 31 VB #</Process><Process ToolSource="c:\program files (x86)\arcgis\desktop10.7\ArcToolbox\Toolboxes\Data Management Tools.tbx\CalculateField" Date="20211123" Time="211353">CalculateField GeneralizedSwarms Type 31 VB #</Process><Process ToolSource="c:\program files (x86)\arcgis\desktop10.7\ArcToolbox\Toolboxes\Data Management Tools.tbx\CalculateField" Date="20211123" Time="211504">CalculateField GeneralizedSwarms Type 31 VB #</Process><Process ToolSource="c:\program files (x86)\arcgis\desktop10.7\ArcToolbox\Toolboxes\Data Management Tools.tbx\CalculateField" Date="20211123" Time="212145">CalculateField GeneralizedSwarms Type 31 VB #</Process><Process ToolSource="c:\program files (x86)\arcgis\desktop10.7\ArcToolbox\Toolboxes\Data Management Tools.tbx\CalculateField" Date="20211123" Time="212652">CalculateField GeneralizedSwarms Type 30 VB #</Process><Process ToolSource="c:\program files (x86)\arcgis\desktop10.7\ArcToolbox\Toolboxes\Data Management Tools.tbx\CalculateField" Date="20211123" Time="213055">CalculateField GeneralizedSwarms Type 12 VB #</Process><Process ToolSource="c:\program files (x86)\arcgis\desktop10.7\ArcToolbox\Toolboxes\Data Management Tools.tbx\CalculateField" Date="20211123" Time="213148">CalculateField GeneralizedSwarms Comments ""'R Ozza"" VB #</Process><Process ToolSource="c:\program files (x86)\arcgis\desktop10.7\ArcToolbox\Toolboxes\Data Management Tools.tbx\CalculateField" Date="20211123" Time="213201">CalculateField GeneralizedSwarms Comments "R Ozza" VB #</Process><Process ToolSource="c:\program files (x86)\arcgis\desktop10.7\ArcToolbox\Toolboxes\Data Management Tools.tbx\CalculateField" Date="20211123" Time="213735">CalculateField GeneralizedSwarms Type 33 VB #</Process><Process ToolSource="c:\program files (x86)\arcgis\desktop10.7\ArcToolbox\Toolboxes\Data Management Tools.tbx\CalculateField" Date="20211123" Time="213825">CalculateField GeneralizedSwarms Comments "R small centre" VB #</Process><Process ToolSource="c:\program files (x86)\arcgis\desktop10.7\ArcToolbox\Toolboxes\Data Management Tools.tbx\CalculateField" Date="20211123" Time="214026">CalculateField GeneralizedSwarms Type 12 VB #</Process><Process ToolSource="c:\program files (x86)\arcgis\desktop10.7\ArcToolbox\Toolboxes\Data Management Tools.tbx\CalculateField" Date="20211123" Time="214041">CalculateField GeneralizedSwarms Comments "R Ozza" VB #</Process><Process ToolSource="c:\program files (x86)\arcgis\desktop10.7\ArcToolbox\Toolboxes\Data Management Tools.tbx\CalculateField" Date="20211123" Time="214411">CalculateField GeneralizedSwarms Type 12 VB #</Process><Process ToolSource="c:\program files (x86)\arcgis\desktop10.7\ArcToolbox\Toolboxes\Data Management Tools.tbx\CalculateField" Date="20211123" Time="214426">CalculateField GeneralizedSwarms Comments "R Ozza" VB #</Process><Process ToolSource="c:\program files (x86)\arcgis\desktop10.7\ArcToolbox\Toolboxes\Data Management Tools.tbx\CalculateField" Date="20211123" Time="214555">CalculateField GeneralizedSwarms Type 12 VB #</Process><Process ToolSource="c:\program files (x86)\arcgis\desktop10.7\ArcToolbox\Toolboxes\Data Management Tools.tbx\CalculateField" Date="20211123" Time="214607">CalculateField GeneralizedSwarms Comments "R Ozza" VB #</Process><Process ToolSource="c:\program files (x86)\arcgis\desktop10.7\ArcToolbox\Toolboxes\Data Management Tools.tbx\CalculateField" Date="20211123" Time="215333">CalculateField GeneralizedSwarms Type 33 VB #</Process><Process ToolSource="c:\program files (x86)\arcgis\desktop10.7\ArcToolbox\Toolboxes\Data Management Tools.tbx\CalculateField" Date="20211123" Time="215356">CalculateField GeneralizedSwarms Comments "R smalll centre" VB #</Process><Process ToolSource="c:\program files (x86)\arcgis\desktop10.7\ArcToolbox\Toolboxes\Data Management Tools.tbx\CalculateField" Date="20211123" Time="215947">CalculateField GeneralizedSwarms Type 34 VB #</Process><Process ToolSource="c:\program files (x86)\arcgis\desktop10.7\ArcToolbox\Toolboxes\Data Management Tools.tbx\CalculateField" Date="20211123" Time="220016">CalculateField GeneralizedSwarms Comments "R  possibly" VB #</Process><Process ToolSource="c:\program files (x86)\arcgis\desktop10.7\ArcToolbox\Toolboxes\Data Management Tools.tbx\CalculateField" Date="20211123" Time="220401">CalculateField GeneralizedSwarms Type 9 VB #</Process><Process ToolSource="c:\program files (x86)\arcgis\desktop10.7\ArcToolbox\Toolboxes\Data Management Tools.tbx\CalculateField" Date="20211123" Time="220420">CalculateField GeneralizedSwarms Comments "R Ongwuti" VB #</Process><Process ToolSource="c:\program files (x86)\arcgis\desktop10.7\ArcToolbox\Toolboxes\Data Management Tools.tbx\CalculateField" Date="20211123" Time="223300">CalculateField GeneralizedSwarms Type 31 VB #</Process><Process ToolSource="c:\program files (x86)\arcgis\desktop10.7\ArcToolbox\Toolboxes\Data Management Tools.tbx\CalculateField" Date="20211123" Time="223415">CalculateField GeneralizedSwarms Type 31 VB #</Process><Process ToolSource="c:\program files (x86)\arcgis\desktop10.7\ArcToolbox\Toolboxes\Data Management Tools.tbx\CalculateField" Date="20211123" Time="224243">CalculateField GeneralizedSwarms Type 31 VB #</Process><Process ToolSource="c:\program files (x86)\arcgis\desktop10.7\ArcToolbox\Toolboxes\Data Management Tools.tbx\CalculateField" Date="20211123" Time="224412">CalculateField GeneralizedSwarms Type 31 VB #</Process><Process ToolSource="c:\program files (x86)\arcgis\desktop10.7\ArcToolbox\Toolboxes\Data Management Tools.tbx\CalculateField" Date="20211123" Time="231819">CalculateField GeneralizedSwarms Type 30 VB #</Process><Process ToolSource="c:\program files (x86)\arcgis\desktop10.7\ArcToolbox\Toolboxes\Data Management Tools.tbx\CalculateField" Date="20211123" Time="232051">CalculateField GeneralizedSwarms Type 30 VB #</Process><Process ToolSource="c:\program files (x86)\arcgis\desktop10.7\ArcToolbox\Toolboxes\Data Management Tools.tbx\CalculateField" Date="20211124" Time="220536">CalculateField GeneralizedSwarms Type 2 VB #</Process><Process ToolSource="c:\program files (x86)\arcgis\desktop10.7\ArcToolbox\Toolboxes\Data Management Tools.tbx\CalculateField" Date="20211124" Time="220550">CalculateField GeneralizedSwarms Comments "R Maat" VB #</Process><Process ToolSource="c:\program files (x86)\arcgis\desktop10.7\ArcToolbox\Toolboxes\Data Management Tools.tbx\CalculateField" Date="20211124" Time="220915">CalculateField GeneralizedSwarms Type 2 VB #</Process><Process ToolSource="c:\program files (x86)\arcgis\desktop10.7\ArcToolbox\Toolboxes\Data Management Tools.tbx\CalculateField" Date="20211124" Time="220927">CalculateField GeneralizedSwarms Comments "R Maat" VB #</Process><Process ToolSource="c:\program files (x86)\arcgis\desktop10.7\ArcToolbox\Toolboxes\Data Management Tools.tbx\CalculateField" Date="20211124" Time="222129">CalculateField GeneralizedSwarms Type 2 VB #</Process><Process ToolSource="c:\program files (x86)\arcgis\desktop10.7\ArcToolbox\Toolboxes\Data Management Tools.tbx\CalculateField" Date="20211124" Time="222141">CalculateField GeneralizedSwarms Comments "R Maat" VB #</Process><Process ToolSource="c:\program files (x86)\arcgis\desktop10.7\ArcToolbox\Toolboxes\Data Management Tools.tbx\CalculateField" Date="20211124" Time="223505">CalculateField GeneralizedSwarms Type 2 VB #</Process><Process ToolSource="c:\program files (x86)\arcgis\desktop10.7\ArcToolbox\Toolboxes\Data Management Tools.tbx\CalculateField" Date="20211124" Time="223518">CalculateField GeneralizedSwarms Comments "R Maat" VB #</Process><Process ToolSource="c:\program files (x86)\arcgis\desktop10.7\ArcToolbox\Toolboxes\Data Management Tools.tbx\CalculateField" Date="20211126" Time="074659">CalculateField GeneralizedSwarms Type 12 VB #</Process><Process ToolSource="c:\program files (x86)\arcgis\desktop10.7\ArcToolbox\Toolboxes\Data Management Tools.tbx\CalculateField" Date="20211126" Time="074716">CalculateField GeneralizedSwarms Comments "R Ozza" VB #</Process><Process ToolSource="c:\program files (x86)\arcgis\desktop10.7\ArcToolbox\Toolboxes\Data Management Tools.tbx\CalculateField" Date="20211126" Time="074754">CalculateField GeneralizedSwarms Type 12 VB #</Process><Process ToolSource="c:\program files (x86)\arcgis\desktop10.7\ArcToolbox\Toolboxes\Data Management Tools.tbx\CalculateField" Date="20211126" Time="074804">CalculateField GeneralizedSwarms Comments "R Ozza" VB #</Process><Process ToolSource="c:\program files (x86)\arcgis\desktop10.7\ArcToolbox\Toolboxes\Data Management Tools.tbx\CalculateField" Date="20211126" Time="075209">CalculateField GeneralizedSwarms Type 12 VB #</Process><Process ToolSource="c:\program files (x86)\arcgis\desktop10.7\ArcToolbox\Toolboxes\Data Management Tools.tbx\CalculateField" Date="20211126" Time="075221">CalculateField GeneralizedSwarms Comments "R Ozza" VB #</Process><Process ToolSource="c:\program files (x86)\arcgis\desktop10.7\ArcToolbox\Toolboxes\Data Management Tools.tbx\CalculateField" Date="20211126" Time="222035">CalculateField GeneralizedSwarms Type 22 VB #</Process><Process ToolSource="c:\program files (x86)\arcgis\desktop10.7\ArcToolbox\Toolboxes\Data Management Tools.tbx\CalculateField" Date="20211126" Time="222048">CalculateField GeneralizedSwarms Comments "R unnamed centre 4" VB #</Process><Process ToolSource="c:\program files (x86)\arcgis\desktop10.7\ArcToolbox\Toolboxes\Data Management Tools.tbx\CalculateField" Date="20211126" Time="222541">CalculateField GeneralizedSwarms Type 22 VB #</Process><Process ToolSource="c:\program files (x86)\arcgis\desktop10.7\ArcToolbox\Toolboxes\Data Management Tools.tbx\CalculateField" Date="20211126" Time="222554">CalculateField GeneralizedSwarms Comments "R unnamed centre 4" VB #</Process><Process ToolSource="c:\program files (x86)\arcgis\desktop10.7\ArcToolbox\Toolboxes\Data Management Tools.tbx\CalculateField" Date="20211126" Time="222626">CalculateField GeneralizedSwarms Type 22 VB #</Process><Process ToolSource="c:\program files (x86)\arcgis\desktop10.7\ArcToolbox\Toolboxes\Data Management Tools.tbx\CalculateField" Date="20211126" Time="222635">CalculateField GeneralizedSwarms Comments "R unnamed centre 4" VB #</Process><Process ToolSource="c:\program files (x86)\arcgis\desktop10.7\ArcToolbox\Toolboxes\Data Management Tools.tbx\CalculateField" Date="20211126" Time="223026">CalculateField GeneralizedSwarms Type 22 VB #</Process><Process ToolSource="c:\program files (x86)\arcgis\desktop10.7\ArcToolbox\Toolboxes\Data Management Tools.tbx\CalculateField" Date="20211126" Time="223035">CalculateField GeneralizedSwarms Comments "R unnamed centre 4" VB #</Process><Process ToolSource="c:\program files (x86)\arcgis\desktop10.7\ArcToolbox\Toolboxes\Data Management Tools.tbx\CalculateField" Date="20211126" Time="223552">CalculateField GeneralizedSwarms Type 12 VB #</Process><Process ToolSource="c:\program files (x86)\arcgis\desktop10.7\ArcToolbox\Toolboxes\Data Management Tools.tbx\CalculateField" Date="20211126" Time="223608">CalculateField GeneralizedSwarms Comments "R Ozza" VB #</Process><Process ToolSource="c:\program files (x86)\arcgis\desktop10.7\ArcToolbox\Toolboxes\Data Management Tools.tbx\CalculateField" Date="20211126" Time="224007">CalculateField GeneralizedSwarms Type 34 VB #</Process><Process ToolSource="c:\program files (x86)\arcgis\desktop10.7\ArcToolbox\Toolboxes\Data Management Tools.tbx\CalculateField" Date="20211126" Time="224508">CalculateField GeneralizedSwarms Type 34 VB #</Process><Process ToolSource="c:\program files (x86)\arcgis\desktop10.7\ArcToolbox\Toolboxes\Data Management Tools.tbx\CalculateField" Date="20211126" Time="224614">CalculateField GeneralizedSwarms Type 12 VB #</Process><Process ToolSource="c:\program files (x86)\arcgis\desktop10.7\ArcToolbox\Toolboxes\Data Management Tools.tbx\CalculateField" Date="20211126" Time="224631">CalculateField GeneralizedSwarms Comments "R Ozza" VB #</Process><Process ToolSource="c:\program files (x86)\arcgis\desktop10.7\ArcToolbox\Toolboxes\Data Management Tools.tbx\CalculateField" Date="20211126" Time="225221">CalculateField GeneralizedSwarms Type 22 VB #</Process><Process ToolSource="c:\program files (x86)\arcgis\desktop10.7\ArcToolbox\Toolboxes\Data Management Tools.tbx\CalculateField" Date="20211126" Time="225231">CalculateField GeneralizedSwarms Comments "R unnamed centre 4" VB #</Process><Process ToolSource="c:\program files (x86)\arcgis\desktop10.7\ArcToolbox\Toolboxes\Data Management Tools.tbx\CalculateField" Date="20211126" Time="225901">CalculateField GeneralizedSwarms Type 35 VB #</Process><Process ToolSource="c:\program files (x86)\arcgis\desktop10.7\ArcToolbox\Toolboxes\Data Management Tools.tbx\CalculateField" Date="20211126" Time="230117">CalculateField GeneralizedSwarms Type 35 VB #</Process><Process ToolSource="c:\program files (x86)\arcgis\desktop10.7\ArcToolbox\Toolboxes\Data Management Tools.tbx\CalculateField" Date="20211126" Time="230255">CalculateField GeneralizedSwarms Type 36 VB #</Process><Process ToolSource="c:\program files (x86)\arcgis\desktop10.7\ArcToolbox\Toolboxes\Data Management Tools.tbx\CalculateField" Date="20211126" Time="230342">CalculateField GeneralizedSwarms Type 37 VB #</Process><Process ToolSource="c:\program files (x86)\arcgis\desktop10.7\ArcToolbox\Toolboxes\Data Management Tools.tbx\CalculateField" Date="20211126" Time="230824">CalculateField GeneralizedSwarms Type 29 VB #</Process><Process ToolSource="c:\program files (x86)\arcgis\desktop10.7\ArcToolbox\Toolboxes\Data Management Tools.tbx\CalculateField" Date="20211126" Time="232133">CalculateField GeneralizedSwarms Type 29 VB #</Process><Process ToolSource="c:\program files (x86)\arcgis\desktop10.7\ArcToolbox\Toolboxes\Data Management Tools.tbx\CalculateField" Date="20211127" Time="032440">CalculateField GeneralizedSwarms Type 38 VB #</Process><Process ToolSource="c:\program files (x86)\arcgis\desktop10.7\ArcToolbox\Toolboxes\Data Management Tools.tbx\CalculateField" Date="20211127" Time="034724">CalculateField GeneralizedSwarms Type 39 VB #</Process><Process ToolSource="c:\program files (x86)\arcgis\desktop10.7\ArcToolbox\Toolboxes\Data Management Tools.tbx\CalculateField" Date="20211127" Time="034947">CalculateField GeneralizedSwarms Type 34 VB #</Process><Process ToolSource="c:\program files (x86)\arcgis\desktop10.7\ArcToolbox\Toolboxes\Data Management Tools.tbx\CalculateField" Date="20211127" Time="074303">CalculateField GeneralizedSwarms Type 35 VB #</Process><Process ToolSource="c:\program files (x86)\arcgis\desktop10.7\ArcToolbox\Toolboxes\Data Management Tools.tbx\CalculateField" Date="20211127" Time="074449">CalculateField GeneralizedSwarms Type 30 VB #</Process><Process ToolSource="c:\program files (x86)\arcgis\desktop10.7\ArcToolbox\Toolboxes\Data Management Tools.tbx\CalculateField" Date="20211127" Time="075525">CalculateField GeneralizedSwarms Type 31 VB #</Process><Process ToolSource="c:\program files (x86)\arcgis\desktop10.7\ArcToolbox\Toolboxes\Data Management Tools.tbx\CalculateField" Date="20211127" Time="081225">CalculateField GeneralizedSwarms Type 40 VB #</Process><Process ToolSource="c:\program files (x86)\arcgis\desktop10.7\ArcToolbox\Toolboxes\Data Management Tools.tbx\CalculateField" Date="20211127" Time="081639">CalculateField GeneralizedSwarms Type 41 VB #</Process><Process ToolSource="c:\program files (x86)\arcgis\desktop10.7\ArcToolbox\Toolboxes\Data Management Tools.tbx\CalculateField" Date="20211127" Time="081738">CalculateField GeneralizedSwarms Type 41 VB #</Process><Process ToolSource="c:\program files (x86)\arcgis\desktop10.7\ArcToolbox\Toolboxes\Data Management Tools.tbx\CalculateField" Date="20211127" Time="082539">CalculateField GeneralizedSwarms Type 35 VB #</Process><Process ToolSource="c:\program files (x86)\arcgis\desktop10.7\ArcToolbox\Toolboxes\Data Management Tools.tbx\CalculateField" Date="20211127" Time="082749">CalculateField GeneralizedSwarms Type 35 VB #</Process><Process ToolSource="c:\program files (x86)\arcgis\desktop10.7\ArcToolbox\Toolboxes\Data Management Tools.tbx\CalculateField" Date="20211127" Time="083027">CalculateField GeneralizedSwarms Type 36 VB #</Process><Process ToolSource="c:\program files (x86)\arcgis\desktop10.7\ArcToolbox\Toolboxes\Data Management Tools.tbx\CalculateField" Date="20211127" Time="083521">CalculateField GeneralizedSwarms Type 12 VB #</Process><Process ToolSource="c:\program files (x86)\arcgis\desktop10.7\ArcToolbox\Toolboxes\Data Management Tools.tbx\CalculateField" Date="20211127" Time="083532">CalculateField GeneralizedSwarms Comments "R Ozza" VB #</Process><Process ToolSource="c:\program files (x86)\arcgis\desktop10.7\ArcToolbox\Toolboxes\Data Management Tools.tbx\CalculateField" Date="20211127" Time="083619">CalculateField GeneralizedSwarms Type 12 VB #</Process><Process ToolSource="c:\program files (x86)\arcgis\desktop10.7\ArcToolbox\Toolboxes\Data Management Tools.tbx\CalculateField" Date="20211127" Time="083630">CalculateField GeneralizedSwarms Comments "R Ozza" VB #</Process><Process ToolSource="c:\program files (x86)\arcgis\desktop10.7\ArcToolbox\Toolboxes\Data Management Tools.tbx\CalculateField" Date="20211127" Time="084250">CalculateField GeneralizedSwarms Type 31 VB #</Process><Process ToolSource="c:\program files (x86)\arcgis\desktop10.7\ArcToolbox\Toolboxes\Data Management Tools.tbx\CalculateField" Date="20211127" Time="124523">CalculateField GeneralizedSwarms Type 5 VB #</Process><Process ToolSource="c:\program files (x86)\arcgis\desktop10.7\ArcToolbox\Toolboxes\Data Management Tools.tbx\CalculateField" Date="20211127" Time="125208">CalculateField GeneralizedSwarms Type 12 VB #</Process><Process ToolSource="c:\program files (x86)\arcgis\desktop10.7\ArcToolbox\Toolboxes\Data Management Tools.tbx\CalculateField" Date="20211127" Time="125221">CalculateField GeneralizedSwarms Comments "R Ozza" VB #</Process><Process ToolSource="c:\program files (x86)\arcgis\desktop10.7\ArcToolbox\Toolboxes\Data Management Tools.tbx\CalculateField" Date="20211127" Time="125659">CalculateField GeneralizedSwarms Type 12 VB #</Process><Process ToolSource="c:\program files (x86)\arcgis\desktop10.7\ArcToolbox\Toolboxes\Data Management Tools.tbx\CalculateField" Date="20211127" Time="125711">CalculateField GeneralizedSwarms Comments "R Ozza" VB #</Process><Process ToolSource="c:\program files (x86)\arcgis\desktop10.7\ArcToolbox\Toolboxes\Data Management Tools.tbx\CalculateField" Date="20211127" Time="125831">CalculateField GeneralizedSwarms Type 35 VB #</Process><Process ToolSource="c:\program files (x86)\arcgis\desktop10.7\ArcToolbox\Toolboxes\Data Management Tools.tbx\CalculateField" Date="20211127" Time="125918">CalculateField GeneralizedSwarms Type 35 VB #</Process><Process ToolSource="c:\program files (x86)\arcgis\desktop10.7\ArcToolbox\Toolboxes\Data Management Tools.tbx\CalculateField" Date="20211127" Time="125959">CalculateField GeneralizedSwarms Type 35 VB #</Process><Process ToolSource="c:\program files (x86)\arcgis\desktop10.7\ArcToolbox\Toolboxes\Data Management Tools.tbx\CalculateField" Date="20211127" Time="130248">CalculateField GeneralizedSwarms Type 35 VB #</Process><Process ToolSource="c:\program files (x86)\arcgis\desktop10.7\ArcToolbox\Toolboxes\Data Management Tools.tbx\CalculateField" Date="20211127" Time="130355">CalculateField GeneralizedSwarms Type 34 VB #</Process><Process ToolSource="c:\program files (x86)\arcgis\desktop10.7\ArcToolbox\Toolboxes\Data Management Tools.tbx\CalculateField" Date="20211127" Time="130601">CalculateField GeneralizedSwarms Type 34 VB #</Process><Process ToolSource="c:\program files (x86)\arcgis\desktop10.7\ArcToolbox\Toolboxes\Data Management Tools.tbx\CalculateField" Date="20211127" Time="130729">CalculateField GeneralizedSwarms Type 34 VB #</Process><Process ToolSource="c:\program files (x86)\arcgis\desktop10.7\ArcToolbox\Toolboxes\Data Management Tools.tbx\CalculateField" Date="20211127" Time="130929">CalculateField GeneralizedSwarms Type 34 VB #</Process><Process ToolSource="c:\program files (x86)\arcgis\desktop10.7\ArcToolbox\Toolboxes\Data Management Tools.tbx\CalculateField" Date="20211127" Time="131122">CalculateField GeneralizedSwarms Type 34 VB #</Process><Process ToolSource="c:\program files (x86)\arcgis\desktop10.7\ArcToolbox\Toolboxes\Data Management Tools.tbx\CalculateField" Date="20211127" Time="131457">CalculateField GeneralizedSwarms Type 34 VB #</Process><Process ToolSource="c:\program files (x86)\arcgis\desktop10.7\ArcToolbox\Toolboxes\Data Management Tools.tbx\CalculateField" Date="20211127" Time="131731">CalculateField GeneralizedSwarms Type 34 VB #</Process><Process ToolSource="c:\program files (x86)\arcgis\desktop10.7\ArcToolbox\Toolboxes\Data Management Tools.tbx\CalculateField" Date="20211127" Time="131749">CalculateField GeneralizedSwarms Type 35 VB #</Process><Process ToolSource="c:\program files (x86)\arcgis\desktop10.7\ArcToolbox\Toolboxes\Data Management Tools.tbx\CalculateField" Date="20211127" Time="131914">CalculateField GeneralizedSwarms Type 2 VB #</Process><Process ToolSource="c:\program files (x86)\arcgis\desktop10.7\ArcToolbox\Toolboxes\Data Management Tools.tbx\CalculateField" Date="20211127" Time="131939">CalculateField GeneralizedSwarms Comments "R Maat" VB #</Process><Process ToolSource="c:\program files (x86)\arcgis\desktop10.7\ArcToolbox\Toolboxes\Data Management Tools.tbx\CalculateField" Date="20211127" Time="132008">CalculateField GeneralizedSwarms Type 2 VB #</Process><Process ToolSource="c:\program files (x86)\arcgis\desktop10.7\ArcToolbox\Toolboxes\Data Management Tools.tbx\CalculateField" Date="20211127" Time="132017">CalculateField GeneralizedSwarms Comments "R Maat" VB #</Process><Process ToolSource="c:\program files (x86)\arcgis\desktop10.7\ArcToolbox\Toolboxes\Data Management Tools.tbx\CalculateField" Date="20211201" Time="195511">CalculateField GeneralizedSwarms Type 30 VB #</Process><Process ToolSource="c:\program files (x86)\arcgis\desktop10.7\ArcToolbox\Toolboxes\Data Management Tools.tbx\CalculateField" Date="20211201" Time="195629">CalculateField GeneralizedSwarms Type 42 VB #</Process><Process ToolSource="c:\program files (x86)\arcgis\desktop10.7\ArcToolbox\Toolboxes\Data Management Tools.tbx\CalculateField" Date="20211201" Time="195956">CalculateField GeneralizedSwarms Type 30 VB #</Process><Process ToolSource="c:\program files (x86)\arcgis\desktop10.7\ArcToolbox\Toolboxes\Data Management Tools.tbx\CalculateField" Date="20211201" Time="200106">CalculateField GeneralizedSwarms Type 12 VB #</Process><Process ToolSource="c:\program files (x86)\arcgis\desktop10.7\ArcToolbox\Toolboxes\Data Management Tools.tbx\CalculateField" Date="20211201" Time="200117">CalculateField GeneralizedSwarms Comments "R Ozza" VB #</Process><Process ToolSource="c:\program files (x86)\arcgis\desktop10.7\ArcToolbox\Toolboxes\Data Management Tools.tbx\CalculateField" Date="20211201" Time="200210">CalculateField GeneralizedSwarms Type 12 VB #</Process><Process ToolSource="c:\program files (x86)\arcgis\desktop10.7\ArcToolbox\Toolboxes\Data Management Tools.tbx\CalculateField" Date="20211201" Time="200226">CalculateField GeneralizedSwarms Comments "R Ozza" VB #</Process><Process ToolSource="c:\program files (x86)\arcgis\desktop10.7\ArcToolbox\Toolboxes\Data Management Tools.tbx\CalculateField" Date="20211201" Time="200323">CalculateField GeneralizedSwarms Type 12 VB #</Process><Process ToolSource="c:\program files (x86)\arcgis\desktop10.7\ArcToolbox\Toolboxes\Data Management Tools.tbx\CalculateField" Date="20211201" Time="200336">CalculateField GeneralizedSwarms Comments "R Ozza" VB #</Process><Process ToolSource="c:\program files (x86)\arcgis\desktop10.7\ArcToolbox\Toolboxes\Data Management Tools.tbx\CalculateField" Date="20211201" Time="200736">CalculateField GeneralizedSwarms Type 31 VB #</Process><Process ToolSource="c:\program files (x86)\arcgis\desktop10.7\ArcToolbox\Toolboxes\Data Management Tools.tbx\CalculateField" Date="20211201" Time="201056">CalculateField GeneralizedSwarms Type 31 VB #</Process><Process ToolSource="c:\program files (x86)\arcgis\desktop10.7\ArcToolbox\Toolboxes\Data Management Tools.tbx\CalculateField" Date="20211201" Time="201120">CalculateField GeneralizedSwarms Type 31 VB #</Process><Process ToolSource="c:\program files (x86)\arcgis\desktop10.7\ArcToolbox\Toolboxes\Data Management Tools.tbx\CalculateField" Date="20211201" Time="201143">CalculateField GeneralizedSwarms Type 31 VB #</Process><Process ToolSource="c:\program files (x86)\arcgis\desktop10.7\ArcToolbox\Toolboxes\Data Management Tools.tbx\CalculateField" Date="20211201" Time="202352">CalculateField GeneralizedSwarms Type 37 VB #</Process><Process ToolSource="c:\program files (x86)\arcgis\desktop10.7\ArcToolbox\Toolboxes\Data Management Tools.tbx\CalculateField" Date="20211201" Time="202548">CalculateField GeneralizedSwarms Type 37 VB #</Process><Process ToolSource="c:\program files (x86)\arcgis\desktop10.7\ArcToolbox\Toolboxes\Data Management Tools.tbx\CalculateField" Date="20211201" Time="202755">CalculateField GeneralizedSwarms Type 37 VB #</Process><Process ToolSource="c:\program files (x86)\arcgis\desktop10.7\ArcToolbox\Toolboxes\Data Management Tools.tbx\CalculateField" Date="20211201" Time="203118">CalculateField GeneralizedSwarms Type 31 VB #</Process><Process ToolSource="c:\program files (x86)\arcgis\desktop10.7\ArcToolbox\Toolboxes\Data Management Tools.tbx\CalculateField" Date="20211201" Time="203208">CalculateField GeneralizedSwarms Type 12 VB #</Process><Process ToolSource="c:\program files (x86)\arcgis\desktop10.7\ArcToolbox\Toolboxes\Data Management Tools.tbx\CalculateField" Date="20211201" Time="204503">CalculateField GeneralizedSwarms Type 36 VB #</Process><Process ToolSource="c:\program files (x86)\arcgis\desktop10.7\ArcToolbox\Toolboxes\Data Management Tools.tbx\CalculateField" Date="20211201" Time="204532">CalculateField GeneralizedSwarms Type 36 VB #</Process><Process ToolSource="c:\program files (x86)\arcgis\desktop10.7\ArcToolbox\Toolboxes\Data Management Tools.tbx\CalculateField" Date="20211201" Time="204702">CalculateField GeneralizedSwarms Type 33 VB #</Process><Process ToolSource="c:\program files (x86)\arcgis\desktop10.7\ArcToolbox\Toolboxes\Data Management Tools.tbx\CalculateField" Date="20211201" Time="205118">CalculateField GeneralizedSwarms Type 43 VB #</Process><Process ToolSource="c:\program files (x86)\arcgis\desktop10.7\ArcToolbox\Toolboxes\Data Management Tools.tbx\CalculateField" Date="20211201" Time="205250">CalculateField GeneralizedSwarms Type 12 VB #</Process><Process ToolSource="c:\program files (x86)\arcgis\desktop10.7\ArcToolbox\Toolboxes\Data Management Tools.tbx\CalculateField" Date="20211201" Time="205814">CalculateField GeneralizedSwarms Type 35 VB #</Process><Process ToolSource="c:\program files (x86)\arcgis\desktop10.7\ArcToolbox\Toolboxes\Data Management Tools.tbx\CalculateField" Date="20211201" Time="210141">CalculateField GeneralizedSwarms Type 12 VB #</Process><Process ToolSource="c:\program files (x86)\arcgis\desktop10.7\ArcToolbox\Toolboxes\Data Management Tools.tbx\CalculateField" Date="20211201" Time="210304">CalculateField GeneralizedSwarms Type 12 VB #</Process><Process ToolSource="c:\program files (x86)\arcgis\desktop10.7\ArcToolbox\Toolboxes\Data Management Tools.tbx\CalculateField" Date="20211201" Time="211141">CalculateField GeneralizedSwarms Type 12 VB #</Process><Process ToolSource="c:\program files (x86)\arcgis\desktop10.7\ArcToolbox\Toolboxes\Data Management Tools.tbx\CalculateField" Date="20211201" Time="211421">CalculateField GeneralizedSwarms Type 12 VB #</Process><Process ToolSource="c:\program files (x86)\arcgis\desktop10.7\ArcToolbox\Toolboxes\Data Management Tools.tbx\CalculateField" Date="20211201" Time="211737">CalculateField GeneralizedSwarms Type 30 VB #</Process><Process ToolSource="c:\program files (x86)\arcgis\desktop10.7\ArcToolbox\Toolboxes\Data Management Tools.tbx\CalculateField" Date="20211201" Time="212057">CalculateField GeneralizedSwarms Type 30 VB #</Process><Process ToolSource="c:\program files (x86)\arcgis\desktop10.7\ArcToolbox\Toolboxes\Data Management Tools.tbx\CalculateField" Date="20211201" Time="212344">CalculateField GeneralizedSwarms Type 12 VB #</Process><Process ToolSource="c:\program files (x86)\arcgis\desktop10.7\ArcToolbox\Toolboxes\Data Management Tools.tbx\CalculateField" Date="20211201" Time="212520">CalculateField GeneralizedSwarms Type 2 VB #</Process><Process ToolSource="c:\program files (x86)\arcgis\desktop10.7\ArcToolbox\Toolboxes\Data Management Tools.tbx\CalculateField" Date="20211201" Time="214737">CalculateField GeneralizedSwarms Type 2 VB #</Process><Process ToolSource="c:\program files (x86)\arcgis\desktop10.7\ArcToolbox\Toolboxes\Data Management Tools.tbx\CalculateField" Date="20211201" Time="215037">CalculateField GeneralizedSwarms Type 40 VB #</Process><Process ToolSource="c:\program files (x86)\arcgis\desktop10.7\ArcToolbox\Toolboxes\Data Management Tools.tbx\CalculateField" Date="20211205" Time="055310">CalculateField GeneralizedSwarms Type 30 VB #</Process><Process ToolSource="c:\program files (x86)\arcgis\desktop10.7\ArcToolbox\Toolboxes\Data Management Tools.tbx\CalculateField" Date="20211205" Time="055354">CalculateField GeneralizedSwarms Type 30 VB #</Process><Process ToolSource="c:\program files (x86)\arcgis\desktop10.7\ArcToolbox\Toolboxes\Data Management Tools.tbx\CalculateField" Date="20211205" Time="055555">CalculateField GeneralizedSwarms Type 30 VB #</Process><Process ToolSource="c:\program files (x86)\arcgis\desktop10.7\ArcToolbox\Toolboxes\Data Management Tools.tbx\CalculateField" Date="20211205" Time="071111">CalculateField GeneralizedSwarms Type 15 VB #</Process><Process ToolSource="c:\program files (x86)\arcgis\desktop10.7\ArcToolbox\Toolboxes\Data Management Tools.tbx\CalculateField" Date="20211205" Time="071341">CalculateField GeneralizedSwarms Type 15 VB #</Process><Process ToolSource="c:\program files (x86)\arcgis\desktop10.7\ArcToolbox\Toolboxes\Data Management Tools.tbx\CalculateField" Date="20211205" Time="071546">CalculateField GeneralizedSwarms Type 38 VB #</Process><Process ToolSource="c:\program files (x86)\arcgis\desktop10.7\ArcToolbox\Toolboxes\Data Management Tools.tbx\CalculateField" Date="20211205" Time="071945">CalculateField GeneralizedSwarms Type 19 VB #</Process><Process ToolSource="c:\program files (x86)\arcgis\desktop10.7\ArcToolbox\Toolboxes\Data Management Tools.tbx\CalculateField" Date="20211205" Time="072129">CalculateField GeneralizedSwarms Type 38 VB #</Process><Process ToolSource="c:\program files (x86)\arcgis\desktop10.7\ArcToolbox\Toolboxes\Data Management Tools.tbx\CalculateField" Date="20211205" Time="072232">CalculateField GeneralizedSwarms Type 38 VB #</Process><Process ToolSource="c:\program files (x86)\arcgis\desktop10.7\ArcToolbox\Toolboxes\Data Management Tools.tbx\CalculateField" Date="20211205" Time="072603">CalculateField GeneralizedSwarms Type 44 VB #</Process><Process ToolSource="c:\program files (x86)\arcgis\desktop10.7\ArcToolbox\Toolboxes\Data Management Tools.tbx\CalculateField" Date="20211205" Time="073851">CalculateField GeneralizedSwarms Type 12 VB #</Process><Process ToolSource="c:\program files (x86)\arcgis\desktop10.7\ArcToolbox\Toolboxes\Data Management Tools.tbx\CalculateField" Date="20211205" Time="074148">CalculateField GeneralizedSwarms Type 38 VB #</Process><Process ToolSource="c:\program files (x86)\arcgis\desktop10.7\ArcToolbox\Toolboxes\Data Management Tools.tbx\CalculateField" Date="20211205" Time="074342">CalculateField GeneralizedSwarms Type 38 VB #</Process><Process ToolSource="c:\program files (x86)\arcgis\desktop10.7\ArcToolbox\Toolboxes\Data Management Tools.tbx\CalculateField" Date="20211205" Time="074643">CalculateField GeneralizedSwarms Type 38 VB #</Process><Process ToolSource="c:\program files (x86)\arcgis\desktop10.7\ArcToolbox\Toolboxes\Data Management Tools.tbx\CalculateField" Date="20211205" Time="075656">CalculateField GeneralizedSwarms Type 44 VB #</Process><Process ToolSource="c:\program files (x86)\arcgis\desktop10.7\ArcToolbox\Toolboxes\Data Management Tools.tbx\CalculateField" Date="20211205" Time="075815">CalculateField GeneralizedSwarms Type 38 VB #</Process><Process ToolSource="c:\program files (x86)\arcgis\desktop10.7\ArcToolbox\Toolboxes\Data Management Tools.tbx\CalculateField" Date="20211205" Time="080149">CalculateField GeneralizedSwarms Type 15 VB #</Process><Process ToolSource="c:\program files (x86)\arcgis\desktop10.7\ArcToolbox\Toolboxes\Data Management Tools.tbx\CalculateField" Date="20211205" Time="080356">CalculateField GeneralizedSwarms Type 15 VB #</Process><Process ToolSource="c:\program files (x86)\arcgis\desktop10.7\ArcToolbox\Toolboxes\Data Management Tools.tbx\CalculateField" Date="20211205" Time="080812">CalculateField GeneralizedSwarms Type 15 VB #</Process><Process ToolSource="c:\program files (x86)\arcgis\desktop10.8\ArcToolbox\Toolboxes\Data Management Tools.tbx\CalculateField" Date="20220826" Time="012542">CalculateField GeneralizedSwarmsREV Comments "R Zemina Corona" VB #</Process><Process ToolSource="c:\program files (x86)\arcgis\desktop10.8\ArcToolbox\Toolboxes\Data Management Tools.tbx\CalculateField" Date="20220826" Time="012808">CalculateField GeneralizedSwarmsREV Comments "R Ongwutii" VB #</Process><Process ToolSource="c:\program files (x86)\arcgis\desktop10.8\ArcToolbox\Toolboxes\Data Management Tools.tbx\CalculateField" Date="20220826" Time="013014">CalculateField GeneralizedSwarmsREV Type "9" VB #</Process><Process ToolSource="c:\program files (x86)\arcgis\desktop10.8\ArcToolbox\Toolboxes\Data Management Tools.tbx\CalculateField" Date="20220826" Time="014036">CalculateField GeneralizedSwarmsREV Type "46" VB #</Process><Process ToolSource="c:\program files (x86)\arcgis\desktop10.8\ArcToolbox\Toolboxes\Data Management Tools.tbx\CalculateField" Date="20220826" Time="014115">CalculateField GeneralizedSwarmsREV Comments "R Zemina corona " VB #</Process><Process ToolSource="c:\program files\arcgis\pro\Resources\ArcToolbox\toolboxes\Data Management Tools.tbx\CalculateField" Date="20231223" Time="120526">CalculateField GeneralizedSwarmsREV Comments "Ozza Mons generalized radiating grabens" "Python 3" # Text NO_ENFORCE_DOMAINS</Process><Process ToolSource="c:\program files\arcgis\pro\Resources\ArcToolbox\Toolboxes\Data Management Tools.tbx\Rename" Date="20231223" Time="120832">Rename "D:\MANUSCRIPTS_IN_PREP\El Bilali Great Atla Regio dyke\2023 Dec 23\Great Dyke Atla Paper-NAt Com-Dec 2023\Ozza Mons Generalized Grabens\GeneralizedSwarmsREV.shp" "D:\MANUSCRIPTS_IN_PREP\El Bilali Great Atla Regio dyke\2023 Dec 23\Great Dyke Atla Paper-NAt Com-Dec 2023\Ozza Mons Generalized Grabens\OzzaMonsGeneralizedRadiatingGrabens.shp" ShapeFile</Process><Process ToolSource="c:\program files\arcgis\pro\Resources\ArcToolbox\Toolboxes\Data Management Tools.tbx\Rename" Date="20231223" Time="121123">Rename "D:\MANUSCRIPTS_IN_PREP\El Bilali Great Atla Regio dyke\2023 Dec 23\Great Dyke Atla Paper-NAt Com-Dec 2023\Ozza Mons Generalized Grabens\OzzaMonsGeneralizedRadiatingGrabens.shp" "D:\MANUSCRIPTS_IN_PREP\El Bilali Great Atla Regio dyke\2023 Dec 23\Great Dyke Atla Paper-NAt Com-Dec 2023\Ozza Mons Generalized Grabens\Ozza_Mons_Generalized_Radiating_Grabens.shp" ShapeFile</Process></lineage></DataProperties></Esri></metadata>
